# Supplementary material for: Parabiosis Incompletely Reverses Aging-Induced Metabolic Changes and Oxidant Stress in Mouse Red Blood Cells
Source: Nutrients. 2019 Jun 14;11(6):1337. doi: 10.3390/nu11061337 (PMC6627295; doi:10.3390/nu11061337)
Supplement: Supplementary file 1 [file nutrients-11-01337-s001.zip]

Archive with 3 entries (3 files):
- Supplementary Table 2 - Parabiotic Mice.xlsx
- Supplementary Table 3 - Proteomics.xlsx
- Supplementary Table 1 - Aging Mice.csv
