# Supplementary material for: Parabiosis Incompletely Reverses Aging-Induced Metabolic Changes and Oxidant Stress in Mouse Red Blood Cells
Source: Nutrients. 2019 Jun 14;11(6):1337. doi: 10.3390/nu11061337 (PMC6627295; doi:10.3390/nu11061337)
Supplement: Supplementary file 1 [file nutrients-11-01337-s001.zip › Supplementary Table 2 - Parabiotic Mice.xlsx]

## Sheet: Supplementary Table 2 - Parabio
	1	2	3	4	5	6	7	8	9	10	11	12	13	14	15	16	17	18	19	20
	01-Y-Y	01-Y-Y	01-Y-Y	01-Y-Y	02-O-O	02-O-O	02-O-O	02-O-O	02-O-O	02-O-O	03-Y-O Y	03-Y-O Y	03-Y-O Y	03-Y-O Y	04-Y-O O	04-Y-O O	04-Y-O O	04-Y-O O	04-Y-O O	04-Y-O O
L-alanine	5707856	3765638	4438014	4080938	3234044	5476358	5109454	4598218	3916486	5592664	4177221	5028510	6196110	5474958	5153174	3426283	6885160	6336766	5032296	5815778
L-arginine	13575720	9311541	8930036	11586320	9619607	9356807	9471498	10288500	11001140	13614680	8565119	8187852	15977990	9745334	9219869	7549006	7227124	10336870	8908649	15279180
L-asparagine	1171087	1054577	1419364	1011349	871550	1884046	881377	391646	358334	1223330	1005603	1388657	1000220	1161269	1169419	900325	1472575	2412790	1320259	1173456
L-aspartate	15983660	15552780	17589440	14515490	6705016	12358500	7293876	37403250	44789060	29532320	7113972	22236340	14926200	5995832	6674962	7112744	15429420	24355630	10621560	13276170
L-cysteine	2724.78	7110.56	4877.29	1984.26	37709.3	10122.5	26980.8	12797.5	9224.28	6144.76	25619.5	20332.3	16387.5	50842.9	36872.6	32585.7	14788	10489.2	27244.7	9275.23
L-glutamate	51194980	41023640	45830060	43580670	21334970	36728000	28573950	47588290	38828240	67339820	16294610	53682680	67318750	26698170	29765280	29741110	47957480	56619540	34253190	64483520
L-glutamine	16248840	11229970	11966650	12183560	14710720	16588610	14158520	9293316	8685063	10384040	12891110	9000699	12618350	12690970	14309800	14309220	10967060	14915140	16427870	15170220
glycine	2193134	0	395568	1200450	0	695744	1052042	1095962	0	2060362	0	423195	1944684	322706	0	704422	1002022	1025363	1044013	980258
L-histidine	6109994	5503090	6168036	4922194	5106530	7918678	6268432	6652790	5063146	7022644	6428302	10062540	6861496	6681416	5600226	5240490	8931130	8968468	7720616	6915732
L-leucine	41409450	62499370	73367320	38507890	50340140	75830900	48650710	33876770	36775770	34571680	40715760	123076800	59054970	79683960	34415550	50691330	68472160	48258930	88841030	43107350
L-lysine	75455590	71734400	66236760	69791110	61853540	54890710	64963700	55493360	52241260	83736960	51142020	92004610	79677130	58456590	57367040	53586930	65625680	68198580	64049760	73795180
L-methionine	7245850	4108605	5641734	6035528	4490968	7797694	4729430	4137396	4656596	6746508	4233374	5742132	7822744	6060406	5041784	3341656	5183534	8333462	6325048	5980390
L-phenylalanine	6537858	8927801	7998924	5404502	5837452	9800538	5845042	10020820	5124838	11025030	7812492	18698230	7808624	9793869	4872740	8101612	11176160	8986917	10046520	7236008
L-proline	5039104	3398517	3625083	3785977	2243955	5154382	3043683	5188302	9854253	5323394	3104863	3683639	5229424	4113170	3116513	2344536	4386496	6268250	4640614	5122572
L-serine	3639423	1906590	2835101	2605380	1502302	2845856	1607028	1975019	1758960	2748818	1473936	2617793	2113666	1468060	2103656	1630102	2190093	3733846	1971103	3050488
L-threonine	4807452	3237480	3587555	3896127	2915291	3714882	3070364	2550013	1651202	3230656	3715241	4349346	3159466	3178923	3419325	3045274	2560665	3969646	3959749	3999954
L-tryptophan	149641800	317819600	180686400	249906900	494656000	299105300	506061100	208405500	190805800	256061000	606267300	499004300	255922800	329807100	438020100	321626100	400361300	446929500	314892800	158560200
L-tyrosine	2940199	2784196	3082810	2098795	2981642	4262362	2605977	4040518	1918244	4540786	2544227	8593985	3723866	3168496	2330606	2800348	3715274	3369261	2738762	4141100
L-valine	26128420	35156840	37738320	22219860	21075190	37885750	25407710	20907600	18936090	25235850	21184840	64431870	28118470	36086040	17707980	27340950	37453330	28516750	48594960	26187070
L-cystine	86077.6	80934.6	37107.9	97327.8	135096	245947	187971	232779	119609	130682	454286	210818	110594	410017	274204	164788	259103	165151	244250	132178
ATP	7043752	9799714	16711220	3974173	9694113	10315040	6591746	3564042	1694060	6635098	5495214	11168140	5620544	6619758	9024589	8709425	7755616	6587936	9409053	4767705
ADP	7477426	5455298	6414330	4330010	4229052	5553302	4739515	7400318	1622703	5295250	3396421	5907822	3772767	3848572	5022136	5586780	4462085	5377322	4116833	4489664
AMP	1082399	279967	251521	1613343	512406	344494	1466445	1246112	574614	437508	1378700	438777	402349	969133	1087921	305558	1747844	2232424	261150	926819
GDP	794815	465317	451257	436966	764737	701407	1230976	2959654	683828	592599	614219	651501	861772	578141	1048024	720913	508328	672654	612961	1207225
GMP	497066	205180	15877.2	1057016	803199	246100	2171611	2902785	1415716	295667	3519157	62068.4	497075	1418706	1313416	350508	1097066	2236764	189131	1331881
dGMP	6125142	1912301	1489673	11765190	5060674	2780656	13937250	3473659	1411153	3494996	17451570	1790611	2909153	6831522	9379847	2431153	10699620	16728180	1392762	6788382
dTMP	3110.71	2177.15	3694.87	4994.77	6180642	5297742	7889204	2216510	5898748	9926.55	3112741	18879.2	5760770	5527734	5948700	3332763	15178	6231.78	7117198	2882585
Uracil	489580	1584842	2622808	391146	702979	3102612	1091982	680507	708657	1342106	680963	1479636	6910636	3908660	424426	1746135	6910266	1185128	2337402	4620018
IMP	2694642	4353226	579157	2060274	787621	2997363	1258136	3643315	2993166	1348315	861417	3768541	4414634	535960	612207	2382821	2791806	2269861	2335368	12674330
Inosine	53265830	3960203	6142966	27025940	1572765	3869615	1387704	20746290	14001810	21025690	796890	9377489	12358130	1961846	1279621	1798758	2991692	17700310	1863738	22784880
Hypoxanthine	20945250	15362800	30882770	25585430	10623320	27872540	17332240	22700170	34282120	50161380	9384180	38951260	52347910	3779282	4948924	15862390	34905660	40091830	16340640	31448730
Xanthine	16227850	8153108	12479160	17198210	4902234	15882690	13776660	22613860	27664100	32091010	1811355	8671292	39623600	10058100	3124123	8453095	25661670	31677790	5517768	33489100
Allantoate	116816	407416	144605	512126	907328	1105582	729014	0	2516.93	304637	1344212	392401	423421	1151540	1036909	520981	966817	919751	936005	408171
5-Hydroxyisourate	5670148	4431170	7422662	4396183	4657165	5907554	4689231	2371184	2458006	3566169	2389332	3088871	4324914	3190103	3387296	4993092	3296779	5075927	5220956	5164402
Urate	2020452	7845484	12654600	2328127	5870136	6906140	5732130	2408436	4473062	36607.9	2684246	8133546	9790627	10179550	2809169	7259284	11630680	4834894	10241480	7553388
Adenylyl sulfate	2635098	3311224	1895536	4287984	3825485	4877283	10596510	2338538	498176	1976675	5541490	3825858	1441308	0	5183508	1355911	6220550	4812569	3235180	2653903
5-6-Dihydrothymine	1063815	691637	841872	767565	923660	994621	916790	568356	527789	642273	763694	608525	815436	793247	810718	890850	719420	982599	1011682	970394
Pyridoxal	415051	359062	379776	308997	295186	442886	288309	291900	203150	123256	82796.5	528450	467667	220288	191736	365869	351373	257474	352579	461670
4-Pyridoxate	434033	497190	187066	598741	631905	520298	648082	215646	41160.7	788994	757842	682685	473409	886172	680816	558216	784647	627298	661547	502559
Nicotinamide	432058600	613326800	226592100	376476100	270462700	456622500	410139300	739980400	664267300	1049777000	206429700	761009700	458986100	240780000	351040600	485088600	462857800	534975100	380465900	405233000
UDP-glucose	3176419	2480478	3448075	2051626	1322080	1709268	1204921	1764287	341676	1718460	427161	1429099	1105047	529053	738606	1163308	1486423	1579993	1240228	1516667
NAD+	2891735	1376028	4653846	1987194	696865	948948	498159	677378	116596	206917	136429	66079.5	257349	232017	106770	426490	412010	185950	297548	1156360
Phosphate	27048890	56847680	36358990	34206220	62800000	53365530	71420600	23832830	13588590	49059640	82105020	76425090	58806420	116857600	68097940	45664640	103780800	61628460	91024830	40902020
D-Glucose	17660640	33648660	27762250	23585000	64876040	40735150	58757360	13084480	8341626	18602490	57443410	25547920	16056880	67475770	41449090	40822150	31103320	23826910	42683760	12222560
D-Glucose 6-phosphate	17935650	9404145	17144830	8658654	2353763	8906921	1799143	12163290	4660080	10468690	1542691	6678046	7489740	2547623	2106636	4996224	4151786	6721754	5653186	10036010
D-Fructose 1-6-bisphosphate	81597060	17053270	11597030	48660220	4394986	12548010	3311335	68262100	34951520	53136660	5284502	31624690	42662370	3299204	7619448	13245770	10526260	48417710	6363152	56650820
2-3-Bisphosphoglycerate	363886000	207706000	249147100	193198100	112836000	198964400	122881800	409816300	240558500	300802300	30122070	211497300	208820900	51863150	122434900	194977300	176873900	222487400	136357300	243320100
2/3-Phospho-D-glycerate	59821540	46050540	56688860	49709270	38407760	69576900	48572740	65829960	25972980	75883870	28943040	53084910	69370970	30195270	39125590	66417330	64751390	49190390	37874010	64760690
Phosphoenolpyruvate	28790350	17908830	23491830	15457810	10598170	21451180	12791190	30398570	19664430	26299290	3954041	18638770	21373340	6284224	11942860	18771530	17624760	18040660	12658130	22970240
Pyruvate	28335160	27536000	46376510	16025680	6162660	12600280	8071262	3219871	2637254	14000440	7584900	26356810	8417527	14506560	9220127	11297760	19235610	19671130	20707230	11463690
Lactate	266986900	266591100	322579100	204077400	116182600	254755100	163673500	221233700	213972800	234726500	115853500	263211800	303599900	249337600	142420400	208085500	226946500	213215900	258364000	317514800
Sorbitol	699576	918786	863433	546907	682627	1346797	690682	594547	822628	879258	484810	1776835	1100603	832312	615109	671364	1050337	1103113	1157150	916307
D-Ribose	1608505	955691	1190076	1532772	1894678	1165337	1555005	886542	604758	1633591	1620671	1629652	790811	1853946	1146708	1200846	1042828	2104099	1219305	1190170
D-Rhamnose	408487	396398	392042	216486	320804	269057	440694	427886	185110	236058	215777	666532	287916	284026	233884	1046486	220144	203413	693678	476661
D-Arabitol	483150	292586	232662	319172	193103	370706	339912	698892	358544	506442	204660	350096	592974	412098	266761	319551	454519	387365	455843	602172
Citrate	25797110	39623780	17702500	33399140	68834310	45007180	66693420	81095660	59514770	55081920	87249060	54082670	64804030	99486620	87029240	53715780	57840540	65128630	67120920	42410500
2-Oxoglutarate	2028251	751207	2088623	990445	707831	842873	585385	340494	199412	498813	919712	264656	554837	1343750	1063164	567117	563909	397616	940528	1116553
Succinate	1795661	12461140	14031710	1457226	3769135	9318280	7973386	5202571	5835962	2892796	1467507	8640670	4321476	9424129	1653046	6567168	21766500	2596803	10620040	3061092
Fumarate	2197336	2452636	2027161	1774366	1467720	3112924	1748781	3380398	2531466	3378476	1195388	3441572	2961611	3255052	1931138	2079343	3648137	2255371	2827767	3064497
Malate	38574240	44766660	35938340	30980250	27367420	51773520	35558270	51256400	40685980	50276770	24712810	56667330	60087380	68738920	35871280	38960470	64474730	35940040	53250060	51056970
Itaconate	1217958	1614631	1124028	1458767	1755410	1790684	1892765	2070516	1320538	2015968	1931297	1793698	3534341	2297520	2048582	1594002	1645188	1859678	2154518	2813606
2-Hydroxyglutarate/Citramalate	2108182	2165858	2237913	1682893	2196836	2231919	2286710	2542981	2156606	2203611	1796622	2238120	2172966	2555520	1752644	1916793	2056997	1755400	2476425	2159913
6-Phospho-D-gluconate	1592088	7306268	2026187	2302845	2383596	4105049	1708085	809925	679092	7671338	1331726	7296300	4690164	2594737	2375685	5479996	3873454	6081408	7748036	1847773
D-Erythrose 4-phosphate	752016	286859	275383	422562	120516	222304	190382	269417	170523	926799	81310.2	353559	599428	142620	114634	260708	264698	653333	222084	470861
Sedoheptulose 1-phosphate	3895850	3245930	3032825	2754061	3274815	5341112	5341872	1401846	572680	3601957	1366698	3033820	3017230	4114693	2210595	4504138	2457325	3518489	6355070	2185606
Pentose phosphates (isobars)	29178530	16618090	9407075	25327750	17858330	19040880	16480720	8649632	4006267	33891260	7401188	26041450	26069590	12279920	10662600	22864450	10791160	34074490	15880760	17510810
Glutathione	714369	617224	1645336	330489	1131775	511758	459749	523697	311862	163343	235712	1422113	432634	818765	486865	1221995	800075	644597	1174392	579602
Glutathione disulfide	13274640	18007670	18371640	11613700	10235960	16029470	10877760	10525120	4034858	12319590	5088076	13128370	11248020	6252984	9535039	12162050	12503930	11665610	14006550	12631380
5-Oxoproline	8114072	3680393	4275804	5081348	1865474	3307338	2438577	3949667	3655926	6523224	1609377	4809956	6009298	2244854	2488230	2458032	3436206	5418512	3005768	5724320
S-Glutathionyl-L-cysteine	330925	1247988	177542	1048802	2431701	1153382	2693435	414519	108417	871478	3848436	1106645	1544316	3074329	3753840	1925401	1445788	1665663	1571678	881168
Cys-Gly	332411	211850	1147050	194153	507280	219390	188843	345133	62963.1	220542	92226.9	402823	164324	188934	224057	507751	151433	201234	422182	159964
Ascorbate	80356.4	175236	249771	97105.4	347829	333163	361924	46806	65695.4	88404.1	487966	293517	154385	765042	343189	228653	309840	128126	673091	111579
Dehydroascorbate	1164867	1556415	860857	1431972	2383480	1873174	2141272	2554610	1599471	2732179	2258182	2064004	2341067	2633842	2788480	1920303	1945503	2196570	2347556	1786758
gamma-Glutamyl-Se-methylselenocysteine	15108.3	30370.6	10196.4	46747.9	195394	131477	166455	5948.62	6671.99	35063.8	358496	44612.2	40663.9	292549	271456	85605.8	182503	81179.3	133543	28312
gamma-L-Glutamyl-D-alanine	225455	160114	66837	129168	619590	595550	574067	409528	477348	408215	1198671	220366	414163	772315	681882	649501	441485	634801	606195	548914
gamma-Glutamyl-gamma-aminobutyrate	133777	223509	75439.5	160628	168885	103312	137925	290264	431380	389743	149995	214843	500079	107286	227959	218881	143646	176354	91254.8	756907
(5-L-Glutamyl)-L-glutamine	245972	207697	239164	148297	678545	439642	497137	144479	23752.3	169514	675550	172723	206355	419140	532821	378677	153190	281382	443960	188747
5-L-Glutamyl-taurine	89208.4	402626	326434	196342	73813	132060	77155.6	51978.3	114303	448525	33777.9	574130	190842	169244	47107.4	35839.2	1390290	949781	168687	153933
Dimethylglycine	2569129	2325314	1855340	2837338	2378036	1759998	3244726	2280746	1602704	2651592	1548612	2424120	2432862	1869353	2143797	1767848	1998313	2876273	1897808	2320867
S-Adenosyl-L-homocysteine	42923.9	94293.4	0	135872	59011.7	73943.5	254938	165352	33518.8	126591	0	126985	80206.7	93045.1	221046	45855.2	97262.5	139228	83775.6	0
S-Adenosyl-L-methionine	973061	679802	1001306	800194	476224	743892	435226	943954	1200780	746198	297172	709127	784481	579238	457699	635518	436369	580296	721049	954244
Sarcosine	29248330	20743500	23419610	28521900	16718170	28979850	21167190	15538310	13503340	32904680	27193670	24784200	24523670	30815370	24151910	20435120	32863640	39118040	23033580	24465330
5-10-Methenyltetrahydrofolate	4393154	3160988	5252718	2794724	1527322	2000958	1694158	4373320	3991270	12517100	487112	2068057	1545302	643265	1164969	1933429	1618509	1921535	1209390	1674828
L-Homoserine	4807452	3237480	3587555	3896127	2915291	3714882	3070364	2550013	1651202	3230656	3715241	4349346	3159466	3178923	3419325	3045274	2560665	3969646	3959749	3999954
3-Phosphonopyruvate	1684480	1372911	1523122	1370024	862688	1345699	841228	1884919	1126367	1237874	147160	1545557	1167759	259818	458376	1321443	928976	1209093	848617	1364479
Ornithine	1251149	798043	1048656	979323	944788	1049848	887596	1006497	993182	1033463	533781	1039250	1291652	694954	752505	960120	770525	1069590	1467641	1503421
L-Citrulline	1346432	785167	985918	979726	974465	1024574	993213	1064160	828853	968506	561835	1037999	1204876	800028	836260	1036156	757287	1102249	1343598	1575472
Spermidine	79033540	80236660	64015810	63711740	50391270	57695820	51336660	38663690	40905740	100662700	16822290	99296200	52447860	26898670	36694860	40649120	121841800	93254780	45709200	45037940
Spermine	5520364	6804016	9831043	5497918	2849009	6326604	4553774	3871242	2158908	8135866	1367977	8684561	7110144	1738293	3026806	3635024	10792090	6592290	4356458	6386014
N-Acetylneuraminate	2084960	1488065	2445504	1544449	903259	1091852	1028934	1045174	108683	1369599	500824	1569988	1376991	572669	819803	944291	939119	1510750	1258530	1790582
N-Glycoloyl-neuraminate	147882	191501	173238	199359	169163	147683	265452	166478	15406.3	190645	178332	240379	326778	201138	175316	135685	259215	258918	219760	245008
L-Arabinose	1608505	955691	1190076	1532772	1894678	1165337	1555005	886542	604758	1633591	1620671	1629652	790811	1853946	1146708	1200846	1042828	2104099	1219305	1190170
1-4-beta-D-Xylan	1224418	1511604	1259358	1026230	2798498	1857066	2608548	871784	622664	1000822	2392255	1581714	974188	2769551	1853547	1799292	1426220	1121212	1943386	703687
UDP-N-acetyl-D-glucosamine	625721	647836	531396	441790	208066	406037	224334	410924	139359	548773	296221	713014	419746	397324	320492	237500	427159	591822	572322	442010
CMP-N-acetylneuraminate	1331656	1656947	1858919	1033751	972288	1498771	855966	964311	350492	1292090	526949	1328683	1066270	644652	986931	1167495	1183132	1172339	1347491	1233166
beta-L-Arabinose 1-phosphate	29178530	16618090	9407075	25327750	17858330	19040880	16480720	8649632	4006267	33891260	7401188	26041450	26069590	12279920	10662600	22864450	10791160	34074490	15880760	17510810
Homocarnosine	76503.1	54549.5	77553.1	65916.5	85396	56751.2	151308	0	0	25711.8	57453.2	80769	105066	142375	88746.3	53933.8	147658	22914.4	50334.8	47525
Carnosine	3950399	3700619	5630380	2784805	3839289	3183558	2924760	6747498	3727110	2799902	3009063	3133412	2688260	3800577	3652345	3252919	2495164	2395031	3281719	3682930
Creatine	1329615	1476081	1610340	952160	1937663	1955549	3230045	1270411	1393877	1469604	1861395	1669005	2381485	2851915	2071825	1399545	2571898	1451590	1739389	1736732
Creatinine	464458	454165	586815	393393	483413	505026	490812	487830	371170	666727	325323	565587	626530	532121	375160	486935	413348	515356	553416	511325
4-Acetamidobutanoate	204075	2541330	2979433	161185	316147	693163	356853	280876	158893	145488	213940	876760	317354	2039311	308447	926685	804408	74894.7	1512537	267117
N-Acetylornithine	1629212	1244645	1421880	1242233	1385524	2347797	1272730	1911836	3565011	1706016	1239457	1780153	2117817	1768390	1379903	966628	1599987	1517706	2292999	1947965
Guanidinoacetate	864867	523728	529313	913949	805764	944560	908870	765660	702842	1476233	878502	510730	852089	552835	744951	710376	908002	1712955	501857	1081245
trans-4-Hydroxy-L-proline	1128954	756354	714451	975788	567136	871196	511420	600830	597100	1157580	514349	826656	768962	631532	598584	506118	699750	1084700	791208	879150
5-Aminopentanoate	301865200	348840000	307824400	314619500	233360900	313967300	253595900	201229100	210268600	313105800	204702000	467790600	306744000	257286100	205623600	279868200	315060900	384972300	278495800	275012700
L-1-Pyrroline-3-hydroxy-5-carboxylate	28083690	25699130	18767350	28980410	24555900	36537640	25147760	24567540	19804250	33223000	24755030	18119680	34642380	27752110	27731500	28314590	27379540	32232020	27625750	31386460
Pantothenol	377650	375130	399705	289556	1074949	827596	1254880	427939	883853	550456	727742	734647	810367	728123	889055	541623	587782	421666	736461	628763
Pantetheine	237493	532972	449023	387127	736954	1070230	682167	220181	259346	394709	471444	368371	643331	405884	364768	390093	344597	504438	787054	408964
Taurine	9061606	13185300	6717630	11035460	13126240	16805620	15397450	9903977	5777026	16140620	18709150	14944330	27558110	31499580	17369570	11419690	19697810	17061290	22529080	26093420
3-Sulfocatechol	686527	1281382	713362	785175	1576617	1376880	1517404	779699	616894	489914	120406	610125	1117426	1319917	503743	1251754	577349	336690	1804735	662416
5-Hydroxyindoleacetate	212958	227041	144641	180165	264247	541038	355038	254122	280529	310855	219613	301590	505603	412021	229836	248141	283347	218818	348620	355594
3-methyldioxyindole	6553896	9620963	7887458	8069104	6196852	7834828	6166526	5777404	5687256	3227312	1844423	9038324	6851584	3978868	3657032	6641940	7433034	6154848	7610614	6188802
Indole	1669431	3583029	1953945	2466570	5764070	2859412	6109954	1979873	1567642	2583982	6884902	5663042	3033553	3541315	4890732	3691803	4292242	5010166	3531389	1607687
Indolepyruvate	47790.1	74474.9	79804.6	77812.9	132294	48518.9	127230	182404	87767.1	147824	73301.9	61519.1	80403.8	109166	78842.3	174340	71516.1	79651.7	68297.5	78098.6
Indoxyl	174687	512408	194109	377333	885591	548594	750552	117542	272333	181353	971944	164196	2545785	2759414	1380065	449143	188419	361194	3887353	1252793
kynurenine	8300.68	16574.4	9712.61	8459.17	14744.7	12505.9	15458.6	11236.6	9338.34	19702.3	18932.8	28331.6	12385.4	23374.1	18338.7	14733.8	15891.5	14924.4	14845.2	10361.4
quinolinic acid	181997	105696	363916	205298	151972	231047	172791	109320	86887.9	134068	27636.3	133653	101791	169744	143284	170889	100680	155006	166511	180786
N-formyl kynurenine	102584	53487.9	41384	90373.3	67669.7	102711	99250.8	171227	88514.8	490924	158423	57618.2	104174	111763	93168.4	81967.2	103485	121543	45291.9	75761.3
Anthranilate	12837090	8408823	9284490	10659550	9260856	9645237	10893360	7127126	6778078	11271070	4411394	10933270	11962600	7526824	7868674	7285470	9073691	12318590	12522000	12672980
Picolinic acid	8398307	10669120	10045490	6062010	10288200	8715973	10039440	82698040	74953700	9784859	8431687	11697520	8794365	11497320	8982908	10856840	10499760	7787678	10625080	5843686
g-Oxalo-crotonate	3406160	4564940	1561723	9481731	2421139	8026394	6532496	3369141	5268431	19106910	501248	7857038	12109560	3675031	1226591	3745530	12839290	17158650	862875	7671842
2-Oxoadipate	269003	375988	587228	151595	661860	640116	739741	225818	165472	210612	683907	554243	238272	1030980	649332	400018	657943	288457	807978	204090
Dopamine	428160	429019	445959	403802	312025	513237	369994	462128	406900	528246	134802	435681	418708	265327	237122	468637	320854	315347	365558	368983
Serotonin	10716.3	128618	38656.7	44187.5	729470	137415	472808	88266.3	540957	0	1307075	310818	222046	1543149	561975	92247.7	159795	307423	861093	40283.9
Acetylcholine	44404560	41309390	40169970	35261150	23773210	47543810	24980900	52781560	53604350	49761780	16054440	46072440	39580160	22653640	28481060	31023880	39954210	44467960	28551700	42195510
Choline	421693200	377223800	347737900	388213200	274068900	312420400	312393600	301143500	313292700	551811100	301188900	545633000	508066200	386753500	325748800	334550200	454367200	520166300	415255100	496061300

## Sheet: Dot plot ready
Y-Y	O-O	Y-O Y	Y-O O
9061606	13126240	18709150	17369570
13185300	16805620	14944330	11419690
6717630	15397450	27558110	19697810
11035460	9903977	31499580	17061290
	5777026		22529080
	16140620		26093420
	01-Y-Y	01-Y-Y	01-Y-Y	01-Y-Y	02-O-O	02-O-O	02-O-O	02-O-O	02-O-O	02-O-O	03-Y-O Y	03-Y-O Y	03-Y-O Y	03-Y-O Y	04-Y-O O	04-Y-O O	04-Y-O O	04-Y-O O	04-Y-O O	04-Y-O O
Taurine	9061606	13185300	6717630	11035460	13126240	16805620	15397450	9903977	5777026	16140620	18709150	14944330	27558110	31499580	17369570	11419690	19697810	17061290	22529080	26093420
Taurine	9061606	13185300	6717630	11035460	13126240	16805620	15397450	9903977	5777026	16140620	18709150	14944330	27558110	31499580	17369570	11419690	19697810	17061290	22529080	26093420
3-Sulfocatechol	686527	1281382	713362	785175	1576617	1376880	1517404	779699	616894	489914	120406	610125	1117426	1319917	503743	1251754	577349	336690	1804735	662416
5-Hydroxyindoleacetate	212958	227041	144641	180165	264247	541038	355038	254122	280529	310855	219613	301590	505603	412021	229836	248141	283347	218818	348620	355594
3-methyldioxyindole	6553896	9620963	7887458	8069104	6196852	7834828	6166526	5777404	5687256	3227312	1844423	9038324	6851584	3978868	3657032	6641940	7433034	6154848	7610614	6188802
Indole	1669431	3583029	1953945	2466570	5764070	2859412	6109954	1979873	1567642	2583982	6884902	5663042	3033553	3541315	4890732	3691803	4292242	5010166	3531389	1607687
Indolepyruvate	47790.1	74474.9	79804.6	77812.9	132294	48518.9	127230	182404	87767.1	147824	73301.9	61519.1	80403.8	109166	78842.3	174340	71516.1	79651.7	68297.5	78098.6
Indoxyl	174687	512408	194109	377333	885591	548594	750552	117542	272333	181353	971944	164196	2545785	2759414	1380065	449143	188419	361194	3887353	1252793
kynurenine	8300.68	16574.4	9712.61	8459.17	14744.7	12505.9	15458.6	11236.6	9338.34	19702.3	18932.8	28331.6	12385.4	23374.1	18338.7	14733.8	15891.5	14924.4	14845.2	10361.4
quinolinic acid	181997	105696	363916	205298	151972	231047	172791	109320	86887.9	134068	27636.3	133653	101791	169744	143284	170889	100680	155006	166511	180786
N-formyl kynurenine	102584	53487.9	41384	90373.3	67669.7	102711	99250.8	171227	88514.8	490924	158423	57618.2	104174	111763	93168.4	81967.2	103485	121543	45291.9	75761.3
Anthranilate	12837090	8408823	9284490	10659550	9260856	9645237	10893360	7127126	6778078	11271070	4411394	10933270	11962600	7526824	7868674	7285470	9073691	12318590	12522000	12672980
Picolinic acid	8398307	10669120	10045490	6062010	10288200	8715973	10039440	82698040	74953700	9784859	8431687	11697520	8794365	11497320	8982908	10856840	10499760	7787678	10625080	5843686
g-Oxalo-crotonate	3406160	4564940	1561723	9481731	2421139	8026394	6532496	3369141	5268431	19106910	501248	7857038	12109560	3675031	1226591	3745530	12839290	17158650	862875	7671842
2-Oxoadipate	269003	375988	587228	151595	661860	640116	739741	225818	165472	210612	683907	554243	238272	1030980	649332	400018	657943	288457	807978	204090
Dopamine	428160	429019	445959	403802	312025	513237	369994	462128	406900	528246	134802	435681	418708	265327	237122	468637	320854	315347	365558	368983
Serotonin	10716.3	128618	38656.7	44187.5	729470	137415	472808	88266.3	540957	0	1307075	310818	222046	1543149	561975	92247.7	159795	307423	861093	40283.9
Acetylcholine	44404560	41309390	40169970	35261150	23773210	47543810	24980900	52781560	53604350	49761780	16054440	46072440	39580160	22653640	28481060	31023880	39954210	44467960	28551700	42195510
Choline	421693200	377223800	347737900	388213200	274068900	312420400	312393600	301143500	313292700	551811100	301188900	545633000	508066200	386753500	325748800	334550200	454367200	520166300	415255100	496061300
L-tyrosine	2940199	2784196	3082810	2098795	2981642	4262362	2605977	4040518	1918244	4540786	2544227	8593985	3723866	3168496	2330606	2800348	3715274	3369261	2738762	4141100
L-alanine	5707856	3765638	4438014	4080938	3234044	5476358	5109454	4598218	3916486	5592664	4177221	5028510	6196110	5474958	5153174	3426283	6885160	6336766	5032296	5815778
L-arginine	13575720	9311541	8930036	11586320	9619607	9356807	9471498	10288500	11001140	13614680	8565119	8187852	15977990	9745334	9219869	7549006	7227124	10336870	8908649	15279180
L-asparagine	1171087	1054577	1419364	1011349	871550	1884046	881377	391646	358334	1223330	1005603	1388657	1000220	1161269	1169419	900325	1472575	2412790	1320259	1173456
L-aspartate	15983660	15552780	17589440	14515490	6705016	12358500	7293876	37403250	44789060	29532320	7113972	22236340	14926200	5995832	6674962	7112744	15429420	24355630	10621560	13276170
L-cysteine	2724.78	7110.56	4877.29	1984.26	37709.3	10122.5	26980.8	12797.5	9224.28	6144.76	25619.5	20332.3	16387.5	50842.9	36872.6	32585.7	14788	10489.2	27244.7	9275.23
L-glutamate	51194980	41023640	45830060	43580670	21334970	36728000	28573950	47588290	38828240	67339820	16294610	53682680	67318750	26698170	29765280	29741110	47957480	56619540	34253190	64483520
L-glutamine	16248840	11229970	11966650	12183560	14710720	16588610	14158520	9293316	8685063	10384040	12891110	9000699	12618350	12690970	14309800	14309220	10967060	14915140	16427870	15170220
glycine	2193134	0	395568	1200450	0	695744	1052042	1095962	0	2060362	0	423195	1944684	322706	0	704422	1002022	1025363	1044013	980258
L-histidine	6109994	5503090	6168036	4922194	5106530	7918678	6268432	6652790	5063146	7022644	6428302	10062540	6861496	6681416	5600226	5240490	8931130	8968468	7720616	6915732
L-leucine	41409450	62499370	73367320	38507890	50340140	75830900	48650710	33876770	36775770	34571680	40715760	123076800	59054970	79683960	34415550	50691330	68472160	48258930	88841030	43107350
L-lysine	75455590	71734400	66236760	69791110	61853540	54890710	64963700	55493360	52241260	83736960	51142020	92004610	79677130	58456590	57367040	53586930	65625680	68198580	64049760	73795180
L-methionine	7245850	4108605	5641734	6035528	4490968	7797694	4729430	4137396	4656596	6746508	4233374	5742132	7822744	6060406	5041784	3341656	5183534	8333462	6325048	5980390
L-phenylalanine	6537858	8927801	7998924	5404502	5837452	9800538	5845042	10020820	5124838	11025030	7812492	18698230	7808624	9793869	4872740	8101612	11176160	8986917	10046520	7236008
L-proline	5039104	3398517	3625083	3785977	2243955	5154382	3043683	5188302	9854253	5323394	3104863	3683639	5229424	4113170	3116513	2344536	4386496	6268250	4640614	5122572
L-serine	3639423	1906590	2835101	2605380	1502302	2845856	1607028	1975019	1758960	2748818	1473936	2617793	2113666	1468060	2103656	1630102	2190093	3733846	1971103	3050488
L-threonine	4807452	3237480	3587555	3896127	2915291	3714882	3070364	2550013	1651202	3230656	3715241	4349346	3159466	3178923	3419325	3045274	2560665	3969646	3959749	3999954
L-tryptophan	149641800	317819600	180686400	249906900	494656000	299105300	506061100	208405500	190805800	256061000	606267300	499004300	255922800	329807100	438020100	321626100	400361300	446929500	314892800	158560200
L-tyrosine	2940199	2784196	3082810	2098795	2981642	4262362	2605977	4040518	1918244	4540786	2544227	8593985	3723866	3168496	2330606	2800348	3715274	3369261	2738762	4141100
L-valine	26128420	35156840	37738320	22219860	21075190	37885750	25407710	20907600	18936090	25235850	21184840	64431870	28118470	36086040	17707980	27340950	37453330	28516750	48594960	26187070
L-cystine	86077.6	80934.6	37107.9	97327.8	135096	245947	187971	232779	119609	130682	454286	210818	110594	410017	274204	164788	259103	165151	244250	132178
ATP	7043752	9799714	16711220	3974173	9694113	10315040	6591746	3564042	1694060	6635098	5495214	11168140	5620544	6619758	9024589	8709425	7755616	6587936	9409053	4767705
ADP	7477426	5455298	6414330	4330010	4229052	5553302	4739515	7400318	1622703	5295250	3396421	5907822	3772767	3848572	5022136	5586780	4462085	5377322	4116833	4489664
AMP	1082399	279967	251521	1613343	512406	344494	1466445	1246112	574614	437508	1378700	438777	402349	969133	1087921	305558	1747844	2232424	261150	926819
GDP	794815	465317	451257	436966	764737	701407	1230976	2959654	683828	592599	614219	651501	861772	578141	1048024	720913	508328	672654	612961	1207225
GMP	497066	205180	15877.2	1057016	803199	246100	2171611	2902785	1415716	295667	3519157	62068.4	497075	1418706	1313416	350508	1097066	2236764	189131	1331881
dGMP	6125142	1912301	1489673	11765190	5060674	2780656	13937250	3473659	1411153	3494996	17451570	1790611	2909153	6831522	9379847	2431153	10699620	16728180	1392762	6788382
dTMP	3110.71	2177.15	3694.87	4994.77	6180642	5297742	7889204	2216510	5898748	9926.55	3112741	18879.2	5760770	5527734	5948700	3332763	15178	6231.78	7117198	2882585
Uracil	489580	1584842	2622808	391146	702979	3102612	1091982	680507	708657	1342106	680963	1479636	6910636	3908660	424426	1746135	6910266	1185128	2337402	4620018
IMP	2694642	4353226	579157	2060274	787621	2997363	1258136	3643315	2993166	1348315	861417	3768541	4414634	535960	612207	2382821	2791806	2269861	2335368	12674330
Inosine	53265830	3960203	6142966	27025940	1572765	3869615	1387704	20746290	14001810	21025690	796890	9377489	12358130	1961846	1279621	1798758	2991692	17700310	1863738	22784880
Hypoxanthine	20945250	15362800	30882770	25585430	10623320	27872540	17332240	22700170	34282120	50161380	9384180	38951260	52347910	3779282	4948924	15862390	34905660	40091830	16340640	31448730
Xanthine	16227850	8153108	12479160	17198210	4902234	15882690	13776660	22613860	27664100	32091010	1811355	8671292	39623600	10058100	3124123	8453095	25661670	31677790	5517768	33489100
Allantoate	116816	407416	144605	512126	907328	1105582	729014	0	2516.93	304637	1344212	392401	423421	1151540	1036909	520981	966817	919751	936005	408171
5-Hydroxyisourate	5670148	4431170	7422662	4396183	4657165	5907554	4689231	2371184	2458006	3566169	2389332	3088871	4324914	3190103	3387296	4993092	3296779	5075927	5220956	5164402
Urate	2020452	7845484	12654600	2328127	5870136	6906140	5732130	2408436	4473062	36607.9	2684246	8133546	9790627	10179550	2809169	7259284	11630680	4834894	10241480	7553388
Adenylyl sulfate	2635098	3311224	1895536	4287984	3825485	4877283	10596510	2338538	498176	1976675	5541490	3825858	1441308	0	5183508	1355911	6220550	4812569	3235180	2653903
5-6-Dihydrothymine	1063815	691637	841872	767565	923660	994621	916790	568356	527789	642273	763694	608525	815436	793247	810718	890850	719420	982599	1011682	970394
Pyridoxal	415051	359062	379776	308997	295186	442886	288309	291900	203150	123256	82796.5	528450	467667	220288	191736	365869	351373	257474	352579	461670
4-Pyridoxate	434033	497190	187066	598741	631905	520298	648082	215646	41160.7	788994	757842	682685	473409	886172	680816	558216	784647	627298	661547	502559
Nicotinamide	432058600	613326800	226592100	376476100	270462700	456622500	410139300	739980400	664267300	1049777000	206429700	761009700	458986100	240780000	351040600	485088600	462857800	534975100	380465900	405233000
UDP-glucose	3176419	2480478	3448075	2051626	1322080	1709268	1204921	1764287	341676	1718460	427161	1429099	1105047	529053	738606	1163308	1486423	1579993	1240228	1516667
NAD+	2891735	1376028	4653846	1987194	696865	948948	498159	677378	116596	206917	136429	66079.5	257349	232017	106770	426490	412010	185950	297548	1156360
Phosphate	27048890	56847680	36358990	34206220	62800000	53365530	71420600	23832830	13588590	49059640	82105020	76425090	58806420	116857600	68097940	45664640	103780800	61628460	91024830	40902020
D-Glucose	17660640	33648660	27762250	23585000	64876040	40735150	58757360	13084480	8341626	18602490	57443410	25547920	16056880	67475770	41449090	40822150	31103320	23826910	42683760	12222560
D-Glucose 6-phosphate	17935650	9404145	17144830	8658654	2353763	8906921	1799143	12163290	4660080	10468690	1542691	6678046	7489740	2547623	2106636	4996224	4151786	6721754	5653186	10036010
D-Fructose 1-6-bisphosphate	81597060	17053270	11597030	48660220	4394986	12548010	3311335	68262100	34951520	53136660	5284502	31624690	42662370	3299204	7619448	13245770	10526260	48417710	6363152	56650820
2-3-Bisphosphoglycerate	363886000	207706000	249147100	193198100	112836000	198964400	122881800	409816300	240558500	300802300	30122070	211497300	208820900	51863150	122434900	194977300	176873900	222487400	136357300	243320100
2/3-Phospho-D-glycerate	59821540	46050540	56688860	49709270	38407760	69576900	48572740	65829960	25972980	75883870	28943040	53084910	69370970	30195270	39125590	66417330	64751390	49190390	37874010	64760690
Phosphoenolpyruvate	28790350	17908830	23491830	15457810	10598170	21451180	12791190	30398570	19664430	26299290	3954041	18638770	21373340	6284224	11942860	18771530	17624760	18040660	12658130	22970240
Pyruvate	28335160	27536000	46376510	16025680	6162660	12600280	8071262	3219871	2637254	14000440	7584900	26356810	8417527	14506560	9220127	11297760	19235610	19671130	20707230	11463690
Lactate	266986900	266591100	322579100	204077400	116182600	254755100	163673500	221233700	213972800	234726500	115853500	263211800	303599900	249337600	142420400	208085500	226946500	213215900	258364000	317514800
Sorbitol	699576	918786	863433	546907	682627	1346797	690682	594547	822628	879258	484810	1776835	1100603	832312	615109	671364	1050337	1103113	1157150	916307
D-Ribose	1608505	955691	1190076	1532772	1894678	1165337	1555005	886542	604758	1633591	1620671	1629652	790811	1853946	1146708	1200846	1042828	2104099	1219305	1190170
D-Rhamnose	408487	396398	392042	216486	320804	269057	440694	427886	185110	236058	215777	666532	287916	284026	233884	1046486	220144	203413	693678	476661
D-Arabitol	483150	292586	232662	319172	193103	370706	339912	698892	358544	506442	204660	350096	592974	412098	266761	319551	454519	387365	455843	602172
Citrate	25797110	39623780	17702500	33399140	68834310	45007180	66693420	81095660	59514770	55081920	87249060	54082670	64804030	99486620	87029240	53715780	57840540	65128630	67120920	42410500
2-Oxoglutarate	2028251	751207	2088623	990445	707831	842873	585385	340494	199412	498813	919712	264656	554837	1343750	1063164	567117	563909	397616	940528	1116553
Succinate	1795661	12461140	14031710	1457226	3769135	9318280	7973386	5202571	5835962	2892796	1467507	8640670	4321476	9424129	1653046	6567168	21766500	2596803	10620040	3061092
Fumarate	2197336	2452636	2027161	1774366	1467720	3112924	1748781	3380398	2531466	3378476	1195388	3441572	2961611	3255052	1931138	2079343	3648137	2255371	2827767	3064497
Malate	38574240	44766660	35938340	30980250	27367420	51773520	35558270	51256400	40685980	50276770	24712810	56667330	60087380	68738920	35871280	38960470	64474730	35940040	53250060	51056970
Itaconate	1217958	1614631	1124028	1458767	1755410	1790684	1892765	2070516	1320538	2015968	1931297	1793698	3534341	2297520	2048582	1594002	1645188	1859678	2154518	2813606
2-Hydroxyglutarate/Citramalate	2108182	2165858	2237913	1682893	2196836	2231919	2286710	2542981	2156606	2203611	1796622	2238120	2172966	2555520	1752644	1916793	2056997	1755400	2476425	2159913
6-Phospho-D-gluconate	1592088	7306268	2026187	2302845	2383596	4105049	1708085	809925	679092	7671338	1331726	7296300	4690164	2594737	2375685	5479996	3873454	6081408	7748036	1847773
D-Erythrose 4-phosphate	752016	286859	275383	422562	120516	222304	190382	269417	170523	926799	81310.2	353559	599428	142620	114634	260708	264698	653333	222084	470861
Sedoheptulose 1-phosphate	3895850	3245930	3032825	2754061	3274815	5341112	5341872	1401846	572680	3601957	1366698	3033820	3017230	4114693	2210595	4504138	2457325	3518489	6355070	2185606
Pentose phosphates (isobars)	29178530	16618090	9407075	25327750	17858330	19040880	16480720	8649632	4006267	33891260	7401188	26041450	26069590	12279920	10662600	22864450	10791160	34074490	15880760	17510810
Glutathione	714369	617224	1645336	330489	1131775	511758	459749	523697	311862	163343	235712	1422113	432634	818765	486865	1221995	800075	644597	1174392	579602
Glutathione disulfide	13274640	18007670	18371640	11613700	10235960	16029470	10877760	10525120	4034858	12319590	5088076	13128370	11248020	6252984	9535039	12162050	12503930	11665610	14006550	12631380
5-Oxoproline	8114072	3680393	4275804	5081348	1865474	3307338	2438577	3949667	3655926	6523224	1609377	4809956	6009298	2244854	2488230	2458032	3436206	5418512	3005768	5724320
S-Glutathionyl-L-cysteine	330925	1247988	177542	1048802	2431701	1153382	2693435	414519	108417	871478	3848436	1106645	1544316	3074329	3753840	1925401	1445788	1665663	1571678	881168
Cys-Gly	332411	211850	1147050	194153	507280	219390	188843	345133	62963.1	220542	92226.9	402823	164324	188934	224057	507751	151433	201234	422182	159964
Ascorbate	80356.4	175236	249771	97105.4	347829	333163	361924	46806	65695.4	88404.1	487966	293517	154385	765042	343189	228653	309840	128126	673091	111579
Dehydroascorbate	1164867	1556415	860857	1431972	2383480	1873174	2141272	2554610	1599471	2732179	2258182	2064004	2341067	2633842	2788480	1920303	1945503	2196570	2347556	1786758
gamma-Glutamyl-Se-methylselenocysteine	15108.3	30370.6	10196.4	46747.9	195394	131477	166455	5948.62	6671.99	35063.8	358496	44612.2	40663.9	292549	271456	85605.8	182503	81179.3	133543	28312
gamma-L-Glutamyl-D-alanine	225455	160114	66837	129168	619590	595550	574067	409528	477348	408215	1198671	220366	414163	772315	681882	649501	441485	634801	606195	548914
gamma-Glutamyl-gamma-aminobutyrate	133777	223509	75439.5	160628	168885	103312	137925	290264	431380	389743	149995	214843	500079	107286	227959	218881	143646	176354	91254.8	756907
(5-L-Glutamyl)-L-glutamine	245972	207697	239164	148297	678545	439642	497137	144479	23752.3	169514	675550	172723	206355	419140	532821	378677	153190	281382	443960	188747
5-L-Glutamyl-taurine	89208.4	402626	326434	196342	73813	132060	77155.6	51978.3	114303	448525	33777.9	574130	190842	169244	47107.4	35839.2	1390290	949781	168687	153933
Dimethylglycine	2569129	2325314	1855340	2837338	2378036	1759998	3244726	2280746	1602704	2651592	1548612	2424120	2432862	1869353	2143797	1767848	1998313	2876273	1897808	2320867
S-Adenosyl-L-homocysteine	42923.9	94293.4	0	135872	59011.7	73943.5	254938	165352	33518.8	126591	0	126985	80206.7	93045.1	221046	45855.2	97262.5	139228	83775.6	0
S-Adenosyl-L-methionine	973061	679802	1001306	800194	476224	743892	435226	943954	1200780	746198	297172	709127	784481	579238	457699	635518	436369	580296	721049	954244
Sarcosine	29248330	20743500	23419610	28521900	16718170	28979850	21167190	15538310	13503340	32904680	27193670	24784200	24523670	30815370	24151910	20435120	32863640	39118040	23033580	24465330
5-10-Methenyltetrahydrofolate	4393154	3160988	5252718	2794724	1527322	2000958	1694158	4373320	3991270	12517100	487112	2068057	1545302	643265	1164969	1933429	1618509	1921535	1209390	1674828
L-Homoserine	4807452	3237480	3587555	3896127	2915291	3714882	3070364	2550013	1651202	3230656	3715241	4349346	3159466	3178923	3419325	3045274	2560665	3969646	3959749	3999954
3-Phosphonopyruvate	1684480	1372911	1523122	1370024	862688	1345699	841228	1884919	1126367	1237874	147160	1545557	1167759	259818	458376	1321443	928976	1209093	848617	1364479
Ornithine	1251149	798043	1048656	979323	944788	1049848	887596	1006497	993182	1033463	533781	1039250	1291652	694954	752505	960120	770525	1069590	1467641	1503421
L-Citrulline	1346432	785167	985918	979726	974465	1024574	993213	1064160	828853	968506	561835	1037999	1204876	800028	836260	1036156	757287	1102249	1343598	1575472
Spermidine	79033540	80236660	64015810	63711740	50391270	57695820	51336660	38663690	40905740	100662700	16822290	99296200	52447860	26898670	36694860	40649120	121841800	93254780	45709200	45037940
Spermine	5520364	6804016	9831043	5497918	2849009	6326604	4553774	3871242	2158908	8135866	1367977	8684561	7110144	1738293	3026806	3635024	10792090	6592290	4356458	6386014
N-Acetylneuraminate	2084960	1488065	2445504	1544449	903259	1091852	1028934	1045174	108683	1369599	500824	1569988	1376991	572669	819803	944291	939119	1510750	1258530	1790582
N-Glycoloyl-neuraminate	147882	191501	173238	199359	169163	147683	265452	166478	15406.3	190645	178332	240379	326778	201138	175316	135685	259215	258918	219760	245008
L-Arabinose	1608505	955691	1190076	1532772	1894678	1165337	1555005	886542	604758	1633591	1620671	1629652	790811	1853946	1146708	1200846	1042828	2104099	1219305	1190170
1-4-beta-D-Xylan	1224418	1511604	1259358	1026230	2798498	1857066	2608548	871784	622664	1000822	2392255	1581714	974188	2769551	1853547	1799292	1426220	1121212	1943386	703687
UDP-N-acetyl-D-glucosamine	625721	647836	531396	441790	208066	406037	224334	410924	139359	548773	296221	713014	419746	397324	320492	237500	427159	591822	572322	442010
CMP-N-acetylneuraminate	1331656	1656947	1858919	1033751	972288	1498771	855966	964311	350492	1292090	526949	1328683	1066270	644652	986931	1167495	1183132	1172339	1347491	1233166
beta-L-Arabinose 1-phosphate	29178530	16618090	9407075	25327750	17858330	19040880	16480720	8649632	4006267	33891260	7401188	26041450	26069590	12279920	10662600	22864450	10791160	34074490	15880760	17510810
Homocarnosine	76503.1	54549.5	77553.1	65916.5	85396	56751.2	151308	0	0	25711.8	57453.2	80769	105066	142375	88746.3	53933.8	147658	22914.4	50334.8	47525
Carnosine	3950399	3700619	5630380	2784805	3839289	3183558	2924760	6747498	3727110	2799902	3009063	3133412	2688260	3800577	3652345	3252919	2495164	2395031	3281719	3682930
Creatine	1329615	1476081	1610340	952160	1937663	1955549	3230045	1270411	1393877	1469604	1861395	1669005	2381485	2851915	2071825	1399545	2571898	1451590	1739389	1736732
Creatinine	464458	454165	586815	393393	483413	505026	490812	487830	371170	666727	325323	565587	626530	532121	375160	486935	413348	515356	553416	511325
4-Acetamidobutanoate	204075	2541330	2979433	161185	316147	693163	356853	280876	158893	145488	213940	876760	317354	2039311	308447	926685	804408	74894.7	1512537	267117
N-Acetylornithine	1629212	1244645	1421880	1242233	1385524	2347797	1272730	1911836	3565011	1706016	1239457	1780153	2117817	1768390	1379903	966628	1599987	1517706	2292999	1947965
Guanidinoacetate	864867	523728	529313	913949	805764	944560	908870	765660	702842	1476233	878502	510730	852089	552835	744951	710376	908002	1712955	501857	1081245
trans-4-Hydroxy-L-proline	1128954	756354	714451	975788	567136	871196	511420	600830	597100	1157580	514349	826656	768962	631532	598584	506118	699750	1084700	791208	879150
5-Aminopentanoate	301865200	348840000	307824400	314619500	233360900	313967300	253595900	201229100	210268600	313105800	204702000	467790600	306744000	257286100	205623600	279868200	315060900	384972300	278495800	275012700
L-1-Pyrroline-3-hydroxy-5-carboxylate	28083690	25699130	18767350	28980410	24555900	36537640	25147760	24567540	19804250	33223000	24755030	18119680	34642380	27752110	27731500	28314590	27379540	32232020	27625750	31386460
Pantothenol	377650	375130	399705	289556	1074949	827596	1254880	427939	883853	550456	727742	734647	810367	728123	889055	541623	587782	421666	736461	628763
Pantetheine	237493	532972	449023	387127	736954	1070230	682167	220181	259346	394709	471444	368371	643331	405884	364768	390093	344597	504438	787054	408964
Taurine	9061606	13185300	6717630	11035460	13126240	16805620	15397450	9903977	5777026	16140620	18709150	14944330	27558110	31499580	17369570	11419690	19697810	17061290	22529080	26093420
3-Sulfocatechol	686527	1281382	713362	785175	1576617	1376880	1517404	779699	616894	489914	120406	610125	1117426	1319917	503743	1251754	577349	336690	1804735	662416
5-Hydroxyindoleacetate	212958	227041	144641	180165	264247	541038	355038	254122	280529	310855	219613	301590	505603	412021	229836	248141	283347	218818	348620	355594
3-methyldioxyindole	6553896	9620963	7887458	8069104	6196852	7834828	6166526	5777404	5687256	3227312	1844423	9038324	6851584	3978868	3657032	6641940	7433034	6154848	7610614	6188802
Indole	1669431	3583029	1953945	2466570	5764070	2859412	6109954	1979873	1567642	2583982	6884902	5663042	3033553	3541315	4890732	3691803	4292242	5010166	3531389	1607687
Indolepyruvate	47790.1	74474.9	79804.6	77812.9	132294	48518.9	127230	182404	87767.1	147824	73301.9	61519.1	80403.8	109166	78842.3	174340	71516.1	79651.7	68297.5	78098.6
Indoxyl	174687	512408	194109	377333	885591	548594	750552	117542	272333	181353	971944	164196	2545785	2759414	1380065	449143	188419	361194	3887353	1252793
kynurenine	8300.68	16574.4	9712.61	8459.17	14744.7	12505.9	15458.6	11236.6	9338.34	19702.3	18932.8	28331.6	12385.4	23374.1	18338.7	14733.8	15891.5	14924.4	14845.2	10361.4
quinolinic acid	181997	105696	363916	205298	151972	231047	172791	109320	86887.9	134068	27636.3	133653	101791	169744	143284	170889	100680	155006	166511	180786
N-formyl kynurenine	102584	53487.9	41384	90373.3	67669.7	102711	99250.8	171227	88514.8	490924	158423	57618.2	104174	111763	93168.4	81967.2	103485	121543	45291.9	75761.3
Anthranilate	12837090	8408823	9284490	10659550	9260856	9645237	10893360	7127126	6778078	11271070	4411394	10933270	11962600	7526824	7868674	7285470	9073691	12318590	12522000	12672980
Picolinic acid	8398307	10669120	10045490	6062010	10288200	8715973	10039440	82698040	74953700	9784859	8431687	11697520	8794365	11497320	8982908	10856840	10499760	7787678	10625080	5843686
g-Oxalo-crotonate	3406160	4564940	1561723	9481731	2421139	8026394	6532496	3369141	5268431	19106910	501248	7857038	12109560	3675031	1226591	3745530	12839290	17158650	862875	7671842
2-Oxoadipate	269003	375988	587228	151595	661860	640116	739741	225818	165472	210612	683907	554243	238272	1030980	649332	400018	657943	288457	807978	204090
Dopamine	428160	429019	445959	403802	312025	513237	369994	462128	406900	528246	134802	435681	418708	265327	237122	468637	320854	315347	365558	368983
Serotonin	10716.3	128618	38656.7	44187.5	729470	137415	472808	88266.3	540957	0	1307075	310818	222046	1543149	561975	92247.7	159795	307423	861093	40283.9
Acetylcholine	44404560	41309390	40169970	35261150	23773210	47543810	24980900	52781560	53604350	49761780	16054440	46072440	39580160	22653640	28481060	31023880	39954210	44467960	28551700	42195510
Choline	421693200	377223800	347737900	388213200	274068900	312420400	312393600	301143500	313292700	551811100	301188900	545633000	508066200	386753500	325748800	334550200	454367200	520166300	415255100	496061300
