# Supplementary material for: Parabiosis Incompletely Reverses Aging-Induced Metabolic Changes and Oxidant Stress in Mouse Red Blood Cells
Source: Nutrients. 2019 Jun 14;11(6):1337. doi: 10.3390/nu11061337 (PMC6627295; doi:10.3390/nu11061337)
Supplement: Supplementary file 1 [file nutrients-11-01337-s001.zip › Supplementary Table 1 - Aging Mice.csv]

	1	2	3	4	5	6	7	8	9	10	11	12	13	14	15
	06M	06M	06M	06M	06M	15M	15M	15M	15M	15M	15M	25M	25M	25M	25M
L-alanine	5.88E+06	6.30E+06	3.95E+06	9.83E+06	4.42E+06	8.86E+06	6.60E+06	4.06E+06	4.65E+06	2.50E+06	2.27E+06	8.89E+06	3.36E+06	3.25E+06	4.24E+06
L-arginine	1.15E+07	1.30E+07	7.61E+06	2.95E+06	8.84E+06	6.43E+06	7.73E+06	1.09E+07	1.05E+07	7.73E+06	1.13E+07	3.09E+06	8.04E+06	6.58E+06	9.34E+06
L-asparagine	1.39E+06	1.28E+06	8.90E+05	1.41E+06	1.07E+06	1.57E+06	1.02E+06	1.08E+06	9.09E+05	6.22E+05	7.24E+05	9.20E+05	5.42E+05	7.28E+05	7.96E+05
L-aspartate	6.98E+06	6.77E+06	6.12E+06	7.30E+06	4.51E+06	1.28E+07	6.95E+06	1.04E+07	9.41E+06	6.87E+06	8.05E+06	5.65E+06	7.96E+06	6.78E+06	1.18E+07
L-cysteine	1.45E+04	1.06E+04	3.46E+04	2.16E+04	4.90E+04	2.52E+04	8.81E+03	3.73E+04	2.70E+04	2.83E+04	2.45E+04	1.04E+04	9.52E+03	3.76E+04	2.02E+04
L-glutamate	2.41E+07	2.28E+07	2.28E+07	3.03E+07	1.76E+07	4.00E+07	3.07E+07	4.62E+07	3.65E+07	2.30E+07	2.11E+07	4.33E+07	4.44E+07	3.16E+07	3.34E+07
L-glutamine	1.31E+07	1.31E+07	1.71E+07	1.45E+07	1.81E+07	1.76E+07	1.60E+07	7.98E+06	9.86E+06	9.24E+06	1.06E+07	1.17E+07	7.06E+06	9.80E+06	1.26E+07
glycine	3.95E+05	1.20E+06	5.75E+05	1.18E+06	1.16E+06	5.97E+05	6.38E+05	3.24E+05	4.29E+05	4.38E+05	0.00E+00	4.27E+05	5.73E+05	5.25E+05	5.51E+05
L-histidine	5.98E+06	4.92E+06	5.58E+06	6.22E+06	6.82E+06	7.27E+06	5.45E+06	5.67E+06	5.05E+06	5.99E+06	6.62E+06	4.51E+06	4.02E+06	4.42E+06	6.31E+06
L-leucine	4.26E+07	5.28E+07	4.30E+07	6.30E+07	6.13E+07	5.92E+07	2.91E+07	4.40E+07	5.58E+07	1.21E+08	1.12E+08	3.36E+07	2.53E+07	3.57E+07	4.78E+07
L-lysine	6.61E+07	6.14E+07	4.26E+07	7.74E+07	6.30E+07	5.53E+07	5.91E+07	4.92E+07	5.67E+07	5.38E+07	5.65E+07	3.90E+07	4.36E+07	3.66E+07	4.96E+07
L-methionine	8.07E+07	7.12E+07	5.71E+07	5.00E+07	6.57E+07	6.38E+07	7.65E+07	6.79E+07	5.59E+07	2.96E+07	3.99E+07	2.21E+07	3.63E+07	2.83E+07	4.57E+07
L-phenylalanine	7.62E+06	7.67E+06	6.09E+06	7.63E+06	8.17E+06	9.67E+06	8.80E+06	8.30E+06	6.94E+06	8.38E+06	8.12E+06	6.10E+06	4.21E+06	6.58E+06	6.15E+06
L-proline	5.11E+06	4.90E+06	3.60E+06	5.58E+06	5.54E+06	5.61E+06	4.49E+06	2.96E+06	3.53E+06	1.46E+06	1.84E+06	2.09E+06	2.31E+06	2.13E+06	3.58E+06
L-serine	2.28E+06	2.08E+06	1.37E+06	1.61E+06	1.49E+06	1.92E+06	1.65E+06	2.19E+06	1.70E+06	1.40E+06	1.67E+06	1.42E+06	1.37E+06	1.21E+06	2.04E+06
L-threonine	4.14E+06	4.20E+06	3.47E+06	3.54E+06	3.82E+06	4.38E+06	3.49E+06	3.07E+06	3.49E+06	2.75E+06	4.15E+06	2.17E+06	2.13E+06	1.90E+06	3.78E+06
L-tryptophan	2.19E+08	1.93E+08	3.35E+08	2.16E+08	3.39E+08	3.07E+08	6.18E+07	3.45E+08	3.52E+08	3.26E+08	3.32E+08	2.31E+08	2.88E+08	3.38E+08	3.13E+08
L-tyrosine	3.40E+06	3.46E+06	1.58E+06	3.97E+06	3.34E+06	3.50E+06	2.34E+06	4.75E+06	3.46E+06	3.21E+06	3.85E+06	2.02E+06	1.69E+06	1.46E+06	2.50E+06
L-valine	2.16E+07	2.37E+07	2.11E+07	2.54E+07	3.00E+07	2.95E+07	1.99E+07	2.57E+07	2.93E+07	5.67E+07	5.09E+07	1.79E+07	1.40E+07	1.54E+07	2.68E+07
L-cystine	9.44E+04	1.58E+05	3.39E+05	3.12E+05	2.47E+05	2.59E+05	1.69E+05	3.80E+05	2.92E+05	1.08E+05	9.56E+04	3.96E+05	1.41E+05	2.60E+05	2.56E+05
ATP	7.54E+06	5.68E+06	6.20E+06	1.94E+06	8.42E+06	4.58E+06	8.15E+06	6.10E+06	7.96E+06	9.51E+06	1.01E+07	3.59E+06	4.70E+06	8.96E+06	4.64E+06
ADP	4.41E+06	3.87E+06	3.95E+06	2.80E+06	4.84E+06	3.27E+06	5.17E+06	2.13E+06	4.29E+06	5.21E+06	4.57E+06	4.02E+06	3.11E+06	5.19E+06	3.19E+06
AMP	4.73E+05	6.28E+05	1.21E+06	6.73E+06	7.02E+05	2.87E+06	1.45E+06	4.21E+05	3.16E+05	3.92E+05	2.31E+05	3.32E+06	4.46E+05	3.26E+05	4.12E+05
GDP	3.64E+05	4.55E+05	7.37E+05	4.97E+05	6.92E+05	7.02E+05	7.19E+05	9.65E+05	7.14E+05	7.51E+05	5.70E+05	9.75E+05	9.55E+05	8.01E+05	8.27E+05
GMP	2.61E+05	4.83E+05	1.49E+06	6.34E+06	4.86E+05	4.20E+06	1.49E+06	8.39E+05	3.73E+05	3.64E+05	2.62E+05	4.81E+06	1.03E+06	3.70E+05	7.80E+05
dGMP	4.48E+06	6.09E+06	1.04E+07	6.98E+07	5.79E+06	2.00E+07	1.15E+07	3.37E+06	2.48E+06	3.48E+06	2.29E+06	2.80E+07	4.56E+06	2.64E+06	2.80E+06
dTMP	8.03E+06	9.72E+06	1.34E+07	8.53E+06	6.44E+06	2.94E+07	2.43E+06	3.77E+06	4.20E+06	1.38E+06	1.21E+06	7.45E+05	2.85E+06	2.49E+06	7.93E+06
Uracil	4.33E+06	5.43E+06	1.09E+06	2.84E+07	1.48E+06	3.33E+06	7.89E+05	1.50E+06	3.44E+06	1.01E+06	7.88E+05	4.05E+06	3.40E+05	2.17E+06	1.03E+06
IMP	6.23E+06	4.80E+06	7.67E+05	2.67E+06	1.86E+06	6.64E+06	3.59E+06	3.69E+06	1.31E+06	1.26E+06	2.02E+06	6.86E+06	4.02E+06	2.34E+06	3.97E+06
Inosine	3.35E+06	2.90E+06	1.76E+06	3.41E+06	1.75E+06	6.51E+06	4.14E+06	8.86E+06	1.90E+06	1.50E+06	1.64E+06	1.72E+06	5.16E+06	1.05E+06	8.76E+06
Hypoxanthine	1.89E+07	2.86E+07	1.17E+07	7.24E+07	2.06E+07	3.70E+07	1.69E+07	3.92E+07	2.73E+07	1.66E+07	1.58E+07	3.85E+07	3.45E+07	1.47E+07	4.36E+07
Xanthine	2.14E+07	2.27E+07	6.58E+06	6.89E+07	5.87E+06	2.53E+07	1.02E+07	2.48E+07	2.53E+07	7.14E+06	4.15E+06	3.40E+07	2.36E+07	9.38E+06	2.12E+07
Allantoate	4.63E+05	7.54E+05	1.45E+06	2.20E+06	1.12E+06	1.58E+06	5.57E+05	5.74E+05	9.92E+05	9.86E+05	9.41E+05	2.29E+06	7.65E+05	6.02E+05	7.08E+05
5-Hydroxyisourate	7.06E+06	6.31E+06	3.48E+06	7.87E+06	4.75E+06	6.59E+06	4.44E+06	3.09E+06	3.44E+06	3.33E+06	4.13E+06	2.74E+06	2.27E+06	2.89E+06	3.42E+06
Urate	1.99E+07	1.68E+07	8.47E+06	1.89E+07	7.61E+06	9.19E+06	4.74E+04	7.63E+06	8.18E+06	4.62E+06	3.74E+06	6.87E+06	3.13E+06	5.07E+06	6.05E+06
Adenylyl sulfate	0.00E+00	6.03E+06	8.71E+06	7.36E+06	1.76E+06	4.50E+06	3.00E+06	3.72E+06	1.08E+06	0.00E+00	4.04E+06	5.60E+06	3.58E+06	1.23E+06	1.20E+06
5-6-Dihydrothymine	8.88E+05	7.83E+05	1.00E+06	9.06E+05	1.18E+06	1.13E+06	1.05E+06	4.75E+05	6.47E+05	4.90E+05	6.09E+05	6.75E+05	4.32E+05	6.39E+05	8.39E+05
Pyridoxal	2.76E+05	2.85E+05	2.08E+05	5.48E+05	3.34E+05	2.69E+05	3.20E+05	4.06E+05	4.61E+05	3.02E+05	2.91E+05	4.95E+05	2.85E+05	3.85E+05	3.68E+05
4-Pyridoxate	7.35E+05	7.06E+05	8.78E+05	6.42E+05	8.26E+05	4.62E+05	8.55E+05	4.55E+05	4.78E+05	5.88E+05	6.38E+05	5.12E+05	6.55E+05	7.59E+05	6.19E+05
Nicotinamide	5.58E+08	3.52E+08	3.17E+08	6.55E+08	4.09E+08	6.41E+08	5.10E+08	5.17E+08	4.58E+08	4.67E+08	5.03E+08	5.04E+08	4.00E+08	4.77E+08	4.13E+08
UDP-glucose	2.10E+06	1.83E+06	9.26E+05	2.07E+06	1.33E+06	2.07E+06	1.76E+06	1.30E+06	1.29E+06	1.11E+06	8.70E+05	1.15E+06	7.91E+05	1.02E+06	9.63E+05
NAD+	8.80E+05	1.49E+06	2.90E+05	2.55E+05	3.16E+05	4.08E+05	1.32E+06	5.97E+05	5.70E+05	3.14E+05	3.97E+05	6.35E+04	9.13E+04	2.18E+05	2.13E+05
Phosphate	8.49E+07	7.72E+07	1.06E+08	1.38E+08	7.58E+07	1.08E+08	8.18E+07	6.65E+07	6.88E+07	7.96E+07	8.99E+07	1.20E+08	4.39E+07	5.85E+07	6.18E+07
D-Glucose	8.37E+07	8.88E+07	5.98E+07	6.52E+07	5.48E+07	3.94E+07	3.90E+07	6.07E+07	5.22E+07	9.84E+07	1.04E+08	2.74E+07	4.25E+07	5.07E+07	4.05E+07
D-Glucose 6-phosphate	4.71E+06	4.71E+06	2.22E+06	3.28E+06	2.86E+06	7.03E+06	5.16E+06	9.64E+06	7.20E+06	4.02E+06	3.09E+06	3.04E+06	4.84E+06	3.18E+06	5.92E+06
D-Fructose 1-6-bisphosphate	4.10E+06	3.62E+06	4.64E+06	2.21E+06	3.46E+06	1.13E+07	1.26E+07	4.17E+07	1.53E+07	6.07E+06	6.55E+06	4.14E+06	2.85E+07	8.29E+06	3.10E+07
2-3-Bisphosphoglycerate	1.23E+08	1.09E+08	8.20E+07	5.98E+07	1.20E+08	1.51E+08	1.79E+08	1.74E+08	1.60E+08	1.47E+08	1.18E+08	1.02E+08	1.16E+08	1.72E+08	1.47E+08
2/3-Phospho-D-glycerate	4.35E+07	4.27E+07	4.43E+07	2.23E+07	3.40E+07	5.21E+07	8.22E+07	6.70E+07	6.81E+07	4.80E+07	3.69E+07	4.95E+07	4.59E+07	5.75E+07	6.17E+07
Phosphoenolpyruvate	1.14E+07	1.16E+07	1.06E+07	6.10E+06	1.18E+07	1.51E+07	2.07E+07	2.05E+07	1.95E+07	1.41E+07	1.16E+07	1.13E+07	1.31E+07	1.83E+07	1.77E+07
Pyruvate	2.44E+07	2.48E+07	8.39E+06	3.09E+07	1.46E+07	2.70E+07	9.22E+06	7.97E+06	8.24E+06	7.91E+06	7.87E+06	2.35E+07	2.66E+06	8.75E+06	7.96E+06
Lactate	3.95E+08	3.91E+08	2.00E+08	5.28E+08	2.45E+08	3.03E+08	1.58E+08	3.39E+08	3.61E+08	1.38E+08	1.19E+08	2.98E+08	1.60E+08	2.42E+08	2.36E+08
Sorbitol	1.91E+06	1.78E+06	5.71E+05	3.17E+06	9.04E+05	9.52E+05	6.09E+05	1.45E+06	2.27E+06	1.56E+06	1.63E+06	6.42E+05	6.13E+05	6.09E+05	8.93E+05
D-Ribose	2.14E+06	2.55E+06	1.48E+06	1.70E+06	1.66E+06	1.25E+06	1.10E+06	2.17E+06	1.80E+06	2.86E+06	3.03E+06	7.95E+05	1.31E+06	1.51E+06	1.20E+06
D-Rhamnose	2.70E+05	3.42E+05	2.21E+05	5.82E+05	3.87E+05	9.31E+05	3.18E+05	1.48E+05	5.49E+05	1.65E+06	2.57E+05	3.34E+05	4.57E+05	3.17E+05	3.76E+05
D-Arabitol	8.20E+05	8.55E+05	3.08E+05	1.51E+06	3.18E+05	5.25E+05	3.22E+05	6.35E+05	1.00E+06	2.99E+05	2.40E+05	5.03E+05	3.57E+05	3.15E+05	3.69E+05
Citrate	2.70E+07	2.89E+07	8.83E+07	2.37E+07	6.20E+07	4.30E+07	4.36E+07	4.24E+07	5.74E+07	6.38E+07	5.40E+07	3.84E+07	6.87E+07	6.98E+07	7.36E+07
2-Oxoglutarate	1.52E+06	1.95E+06	5.52E+05	1.41E+06	9.11E+05	4.65E+05	1.12E+06	2.13E+05	3.38E+05	3.43E+05	1.94E+05	7.63E+05	1.55E+05	5.97E+05	2.47E+05
Succinate	6.95E+07	7.09E+07	9.18E+06	8.78E+07	1.11E+07	1.36E+07	4.48E+06	6.26E+06	8.35E+06	4.15E+06	4.54E+06	2.29E+07	1.44E+06	1.08E+07	5.09E+06
Fumarate	3.95E+06	4.57E+06	2.30E+06	5.90E+06	2.45E+06	3.67E+06	2.36E+06	2.69E+06	2.66E+06	1.59E+06	1.14E+06	3.20E+06	1.77E+06	2.40E+06	2.83E+06
Malate	7.69E+07	8.96E+07	4.28E+07	1.15E+08	4.84E+07	6.75E+07	4.15E+07	5.03E+07	5.07E+07	2.71E+07	2.37E+07	6.18E+07	3.39E+07	4.57E+07	5.05E+07
Itaconate	1.23E+06	1.55E+06	2.17E+06	1.71E+06	1.72E+06	1.85E+06	1.32E+06	1.26E+06	1.64E+06	1.58E+06	1.09E+06	1.39E+06	1.56E+06	1.88E+06	1.98E+06
2-Hydroxyglutarate/Citramalate	2.59E+06	2.87E+06	2.43E+06	3.57E+06	2.68E+06	2.93E+06	2.11E+06	2.02E+06	2.12E+06	1.86E+06	1.75E+06	2.24E+06	1.40E+06	1.87E+06	1.63E+06
6-Phospho-D-gluconate	4.27E+06	5.72E+06	3.28E+06	1.27E+06	6.53E+06	6.93E+06	2.24E+06	4.08E+06	5.28E+06	4.88E+06	4.63E+06	1.39E+06	2.83E+06	5.60E+06	2.96E+06
D-Erythrose 4-phosphate	2.61E+05	3.80E+05	1.33E+05	1.71E+05	2.35E+05	3.63E+05	3.39E+05	4.66E+05	3.57E+05	2.25E+05	1.82E+05	1.67E+05	4.16E+05	2.68E+05	3.38E+05
Sedoheptulose 1-phosphate	6.98E+06	1.19E+07	3.97E+06	3.02E+06	1.01E+07	4.22E+06	4.91E+06	5.07E+06	5.91E+06	4.68E+06	3.57E+06	1.95E+06	2.85E+06	5.26E+06	3.56E+06
Pentose phosphates (isobars)	1.38E+07	1.91E+07	1.49E+07	3.90E+06	2.19E+07	1.45E+07	1.63E+07	3.99E+07	3.46E+07	1.62E+07	1.57E+07	6.10E+06	2.77E+07	2.13E+07	2.80E+07
Glutathione	1.04E+06	1.04E+06	9.99E+05	4.69E+05	1.52E+06	1.44E+06	2.05E+05	8.43E+05	9.30E+05	9.62E+05	9.69E+05	2.56E+05	1.76E+05	9.89E+05	6.39E+05
Glutathione disulfide	1.24E+07	9.41E+06	7.54E+06	1.42E+07	5.50E+06	1.07E+07	8.96E+06	1.19E+07	1.28E+07	1.21E+07	9.84E+06	1.12E+07	8.58E+06	1.00E+07	9.62E+06
5-Oxoproline	2.65E+06	2.39E+06	2.06E+06	3.17E+06	1.71E+06	3.85E+06	2.58E+06	4.48E+06	3.28E+06	1.95E+06	1.77E+06	4.82E+06	3.45E+06	2.66E+06	2.98E+06
S-Glutathionyl-L-cysteine	4.46E+05	2.92E+05	2.94E+06	1.05E+06	6.27E+05	8.06E+05	1.18E+06	1.28E+06	1.79E+06	1.57E+06	1.69E+06	1.58E+06	2.91E+06	2.11E+06	2.59E+06
Cys-Gly	5.87E+05	1.31E+05	4.05E+05	3.00E+05	1.58E+06	5.15E+05	2.19E+05	1.58E+05	2.67E+05	4.05E+05	3.32E+05	1.34E+05	2.15E+05	3.67E+05	1.77E+05
Ascorbate	3.57E+05	5.29E+05	7.14E+05	5.17E+05	3.39E+05	4.44E+05	2.58E+05	5.83E+05	3.05E+05	5.86E+05	5.83E+05	3.69E+05	9.83E+04	3.11E+05	4.20E+05
Dehydroascorbate	1.41E+06	1.44E+06	2.47E+06	1.56E+06	2.00E+06	1.95E+06	1.47E+06	1.46E+06	1.84E+06	2.00E+06	1.49E+06	1.29E+06	2.04E+06	2.37E+06	2.53E+06
gamma-Glutamyl-Se-methylselenocysteine	2.30E+05	4.15E+05	3.27E+05	4.08E+05	1.65E+05	2.91E+05	1.35E+05	8.14E+04	1.35E+05	8.55E+04	1.70E+05	4.81E+05	1.44E+05	1.25E+05	1.35E+05
gamma-L-Glutamyl-D-alanine	1.13E+06	1.64E+06	1.50E+06	8.46E+05	1.26E+06	4.64E+05	6.39E+05	6.29E+05	7.45E+05	2.09E+05	3.46E+05	4.41E+05	4.14E+05	4.49E+05	8.25E+05
gamma-Glutamyl-gamma-aminobutyrate	3.67E+05	5.37E+05	2.94E+05	4.42E+05	5.35E+04	1.90E+05	4.48E+04	3.08E+05	2.64E+05	1.82E+05	9.55E+04	1.02E+05	1.28E+05	8.14E+04	1.52E+05
(5-L-Glutamyl)-L-glutamine	3.78E+05	3.90E+05	1.69E+06	1.65E+05	8.66E+05	3.70E+05	6.39E+05	2.67E+05	3.31E+05	3.24E+05	3.06E+05	3.87E+05	2.71E+05	3.91E+05	4.56E+05
5-L-Glutamyl-taurine	1.19E+05	1.20E+05	1.69E+05	1.53E+05	1.65E+05	2.50E+05	2.61E+04	1.54E+05	1.39E+05	5.96E+04	8.67E+04	3.58E+04	2.60E+04	4.16E+04	5.72E+04
Dimethylglycine	6.06E+06	5.47E+06	3.82E+06	6.44E+06	3.67E+06	4.15E+06	3.08E+06	3.15E+06	2.33E+06	2.90E+06	2.04E+06	1.66E+06	2.30E+06	1.70E+06	2.40E+06
S-Adenosyl-L-homocysteine	1.21E+05	1.86E+05	1.29E+05	7.82E+05	2.18E+05	2.94E+05	1.78E+04	2.12E+05	3.59E+05	5.88E+04	1.35E+05	3.18E+05	8.01E+04	1.33E+05	8.31E+04
S-Adenosyl-L-methionine	7.29E+05	7.57E+05	3.55E+05	9.88E+05	4.03E+05	7.34E+05	5.97E+05	9.22E+05	5.91E+05	7.07E+05	8.42E+05	5.94E+05	4.96E+05	6.71E+05	6.68E+05
Sarcosine	4.00E+07	4.09E+07	2.02E+07	5.32E+07	2.58E+07	3.49E+07	2.51E+07	2.41E+07	2.69E+07	1.30E+07	1.80E+07	2.31E+07	1.70E+07	1.70E+07	2.10E+07
5-10-Methenyltetrahydrofolate	5.93E+05	4.58E+05	3.89E+05	6.46E+05	4.18E+05	4.89E+05	0.00E+00	1.56E+06	1.22E+06	1.31E+06	1.45E+06	1.77E+06	1.79E+06	1.83E+06	1.49E+06
L-Homoserine	4.14E+06	4.20E+06	3.47E+06	3.54E+06	3.82E+06	4.38E+06	3.49E+06	3.07E+06	3.49E+06	2.75E+06	4.15E+06	2.17E+06	2.13E+06	1.90E+06	3.78E+06
3-Phosphonopyruvate	8.56E+05	8.32E+05	3.00E+05	1.78E+05	7.77E+05	8.21E+05	1.27E+06	1.05E+06	9.43E+05	9.67E+05	7.70E+05	4.59E+05	7.76E+05	1.01E+06	8.17E+05
Ornithine	9.99E+05	1.14E+06	1.21E+06	1.00E+06	1.31E+06	1.31E+06	1.12E+06	7.19E+05	6.86E+05	5.88E+05	7.52E+05	7.74E+05	7.05E+05	6.71E+05	1.36E+06
L-Citrulline	1.26E+06	1.24E+06	1.23E+06	9.22E+05	1.44E+06	1.25E+06	1.15E+06	7.05E+05	7.10E+05	6.52E+05	7.48E+05	6.79E+05	7.64E+05	7.39E+05	1.42E+06
Spermidine	4.59E+07	3.53E+07	3.32E+07	5.47E+07	3.58E+07	5.50E+07	5.15E+07	4.79E+07	3.87E+07	4.13E+07	3.24E+07	4.03E+07	3.93E+07	5.41E+07	4.31E+07
Spermine	4.13E+06	2.63E+06	2.47E+06	5.17E+06	2.54E+06	9.67E+06	3.97E+06	4.90E+06	3.61E+06	4.10E+06	3.35E+06	6.87E+06	3.54E+06	4.19E+06	3.50E+06
N-Acetylneuraminate	2.91E+06	2.69E+06	1.21E+06	1.88E+06	1.64E+06	2.76E+06	2.98E+06	1.37E+06	1.13E+06	8.66E+05	1.11E+06	1.05E+06	6.55E+05	7.83E+05	8.81E+05
N-Glycoloyl-neuraminate	3.83E+05	3.41E+05	2.16E+05	5.58E+05	2.22E+05	8.66E+05	5.13E+05	5.64E+05	5.56E+05	3.61E+05	2.10E+05	6.43E+05	2.28E+05	1.67E+05	1.78E+05
L-Arabinose	2.14E+06	2.55E+06	1.48E+06	1.70E+06	1.66E+06	1.25E+06	1.10E+06	2.17E+06	1.80E+06	2.86E+06	3.03E+06	7.95E+05	1.31E+06	1.51E+06	1.20E+06
1-4-beta-D-Xylan	3.47E+06	3.71E+06	2.50E+06	3.16E+06	2.31E+06	1.87E+06	1.69E+06	2.63E+06	2.43E+06	4.14E+06	4.56E+06	1.25E+06	1.87E+06	2.18E+06	1.83E+06
UDP-N-acetyl-D-glucosamine	5.49E+05	5.58E+05	2.02E+05	5.63E+05	4.57E+05	7.76E+05	3.79E+05	2.99E+05	2.44E+05	2.39E+05	2.55E+05	2.77E+05	3.09E+05	2.25E+05	3.25E+05
CMP-N-acetylneuraminate	1.16E+06	8.99E+05	7.37E+05	1.39E+06	5.03E+05	1.01E+06	8.41E+05	1.12E+06	1.16E+06	1.10E+06	1.02E+06	9.91E+05	7.99E+05	9.44E+05	9.87E+05
beta-L-Arabinose 1-phosphate	1.38E+07	1.91E+07	1.49E+07	3.90E+06	2.19E+07	1.45E+07	1.63E+07	3.99E+07	3.46E+07	1.62E+07	1.57E+07	6.10E+06	2.77E+07	2.13E+07	2.80E+07
Homocarnosine	6.17E+04	9.53E+04	0.00E+00	2.18E+05	1.25E+04	1.39E+05	9.04E+04	2.14E+05	1.61E+05	7.82E+04	3.83E+04	7.72E+05	2.23E+05	1.43E+05	6.28E+04
Carnosine	4.48E+06	4.53E+06	3.42E+06	5.09E+06	3.59E+06	3.42E+06	3.72E+06	4.42E+06	3.41E+06	5.81E+06	5.97E+06	3.75E+06	3.48E+06	4.93E+06	3.19E+06
Creatine	3.19E+06	3.66E+06	1.81E+06	6.38E+06	2.07E+06	5.31E+06	3.85E+06	2.07E+06	1.74E+06	2.00E+06	1.46E+06	6.04E+06	2.07E+06	1.72E+06	1.93E+06
Creatinine	4.54E+05	4.73E+05	6.09E+05	4.12E+05	5.91E+05	5.86E+05	5.61E+05	4.86E+05	4.56E+05	3.00E+05	2.89E+05	4.24E+05	2.71E+05	4.54E+05	4.00E+05
4-Acetamidobutanoate	1.34E+06	1.29E+06	2.80E+05	1.52E+06	2.60E+05	2.74E+05	1.98E+05	6.64E+05	8.32E+05	3.80E+05	4.54E+05	7.04E+05	2.00E+05	9.95E+05	7.55E+05
N-Acetylornithine	1.18E+06	1.09E+06	9.54E+05	1.20E+06	1.11E+06	1.17E+06	7.23E+05	1.48E+06	1.55E+06	1.22E+06	1.05E+06	1.04E+06	1.03E+06	9.96E+05	1.34E+06
Guanidinoacetate	9.47E+05	1.05E+06	6.57E+05	1.25E+06	7.98E+05	9.46E+05	8.56E+05	7.55E+05	8.87E+05	6.05E+05	9.32E+05	6.72E+05	6.80E+05	5.42E+05	1.03E+06
trans-4-Hydroxy-L-proline	1.30E+06	1.19E+06	1.16E+06	1.31E+06	1.08E+06	1.12E+06	1.16E+06	6.65E+05	6.26E+05	3.94E+05	4.89E+05	4.10E+05	3.80E+05	3.98E+05	8.03E+05
5-Aminopentanoate	2.83E+08	2.93E+08	2.30E+08	3.18E+08	2.90E+08	3.22E+08	2.39E+08	2.89E+08	2.58E+08	5.37E+08	4.77E+08	1.81E+08	1.70E+08	1.85E+08	2.45E+08
L-1-Pyrroline-3-hydroxy-5-carboxylate	2.22E+07	3.33E+07	3.20E+07	4.58E+07	2.41E+07	3.98E+07	3.46E+07	2.63E+07	2.86E+07	1.61E+07	1.76E+07	2.89E+07	2.20E+07	2.30E+07	2.89E+07
Pantothenol	6.46E+05	6.25E+05	6.24E+05	1.58E+06	5.43E+05	7.74E+05	5.67E+05	3.18E+05	4.05E+05	2.46E+05	3.76E+05	7.09E+05	3.65E+05	5.21E+05	5.40E+05
Pantetheine	8.03E+05	9.36E+05	8.89E+05	1.05E+06	8.21E+05	7.11E+05	7.75E+05	6.52E+05	6.38E+05	1.41E+05	1.12E+05	2.31E+05	2.05E+05	2.71E+05	5.40E+05
Taurine	1.45E+07	1.89E+07	1.31E+07	3.86E+07	1.25E+07	3.50E+07	1.20E+07	1.51E+07	1.48E+07	1.23E+07	1.26E+07	2.99E+07	1.90E+07	1.91E+07	2.42E+07
3-Sulfocatechol	6.46E+05	6.32E+05	1.04E+06	5.92E+05	6.93E+05	4.86E+05	3.88E+05	8.36E+05	1.03E+06	7.49E+04	1.78E+05	3.19E+04	1.59E+05	3.14E+05	6.81E+05
5-Hydroxyindoleacetate	4.59E+05	5.23E+05	3.29E+05	3.11E+05	3.12E+05	4.30E+05	1.86E+05	2.62E+05	3.00E+05	1.97E+05	2.23E+05	2.29E+05	2.64E+05	3.54E+05	3.22E+05
3-methyldioxyindole	5.35E+06	4.78E+06	2.86E+06	5.39E+06	3.62E+06	4.76E+06	4.98E+06	6.54E+06	7.79E+06	5.10E+06	5.50E+06	7.61E+06	5.83E+06	6.84E+06	7.35E+06
Indole	2.41E+06	2.17E+06	3.97E+06	2.50E+06	4.05E+06	3.22E+06	7.51E+05	3.58E+06	4.05E+06	3.58E+06	3.09E+06	2.52E+06	3.15E+06	3.41E+06	3.36E+06
Indolepyruvate	1.46E+05	1.24E+05	1.15E+05	1.68E+05	2.15E+05	1.18E+05	1.22E+06	2.84E+05	1.11E+05	1.05E+05	1.19E+05	9.15E+03	7.51E+04	5.01E+04	7.11E+04
Indoxyl	1.90E+06	2.01E+06	1.71E+06	4.16E+06	2.67E+06	1.48E+06	1.12E+06	9.56E+05	2.95E+06	4.32E+05	1.99E+06	1.45E+05	3.89E+05	7.15E+05	7.73E+05
kynurenine	4.95E+03	6.26E+03	1.43E+04	7.49E+03	1.44E+04	1.29E+04	1.87E+04	1.46E+04	1.32E+04	1.39E+04	1.66E+04	1.11E+04	7.99E+03	1.47E+04	1.33E+04
quinolinic acid	3.38E+05	2.81E+05	1.40E+05	2.14E+05	1.43E+05	3.09E+05	1.43E+05	1.07E+05	1.10E+05	9.18E+04	1.48E+05	5.90E+04	5.76E+04	1.26E+05	1.74E+05
N-formyl kynurenine	4.30E+04	1.12E+05	5.47E+04	4.95E+04	6.51E+04	7.76E+04	7.57E+05	1.02E+05	7.63E+04	1.23E+05	1.13E+05	7.61E+04	7.58E+04	7.25E+04	8.75E+04
Anthranilate	8.96E+06	6.89E+06	6.93E+06	9.58E+06	6.15E+06	6.91E+06	6.17E+06	1.16E+07	1.05E+07	5.84E+06	7.74E+06	3.90E+06	5.02E+06	5.87E+06	7.01E+06
Picolinic acid	9.99E+06	8.24E+06	8.03E+06	6.48E+06	1.09E+07	6.19E+06	1.01E+07	5.66E+06	8.62E+06	1.15E+07	1.02E+07	5.43E+06	8.38E+06	1.10E+07	8.34E+06
g-Oxalo-crotonate	9.96E+06	1.23E+07	2.65E+06	1.98E+07	2.02E+06	1.38E+07	1.10E+07	1.72E+07	1.16E+07	1.52E+06	1.03E+06	1.41E+07	2.67E+07	4.81E+06	1.91E+07
2-Oxoadipate	5.81E+05	7.10E+05	9.67E+05	8.09E+05	8.30E+05	7.67E+05	4.08E+05	1.03E+06	6.07E+05	9.52E+05	8.61E+05	5.18E+05	2.35E+05	5.85E+05	7.83E+05
Dopamine	3.24E+05	2.83E+05	2.25E+05	2.76E+05	2.26E+05	3.08E+05	7.43E+05	4.36E+05	4.43E+05	3.52E+05	3.64E+05	4.24E+05	2.76E+05	4.07E+05	3.48E+05
Serotonin	3.94E+05	6.34E+04	5.63E+05	3.89E+05	7.43E+05	3.06E+05	0.00E+00	1.62E+05	2.79E+05	1.95E+05	2.86E+05	7.98E+04	6.38E+05	3.99E+05	5.22E+05
Acetylcholine	2.87E+07	2.77E+07	1.78E+07	3.76E+07	2.39E+07	3.02E+07	2.74E+07	2.28E+07	2.43E+07	2.24E+07	2.31E+07	2.65E+07	2.60E+07	3.01E+07	2.77E+07
Choline	3.63E+08	3.71E+08	3.12E+08	4.88E+08	2.87E+08	4.39E+08	3.82E+08	4.19E+08	3.85E+08	2.91E+08	3.13E+08	3.87E+08	4.42E+08	3.96E+08	4.19E+08
